# Supplementary material for: Determination of Differential miRNA Expression Profile in People with Noise-Induced Hearing Loss
Source: Int J Mol Sci. 2025 Jul 10;26(14):6623. doi: 10.3390/ijms26146623 (PMC12294328; doi:10.3390/ijms26146623)
Supplement: Supplementary file 1 [file ijms-26-06623-s001.zip]

Archive with 1 entries (1 files):
- ijms-3683145-supplementary.pdf
